# Supplementary material for: ProNGF Expression and Targeting in Glioblastoma Multiforme
Source: Int J Mol Sci. 2023 Jan 13;24(2):1616. doi: 10.3390/ijms24021616 (PMC9863529; doi:10.3390/ijms24021616)
Supplement: Supplementary file 1 [file ijms-24-01616-s001.zip]

Archive with 1 entries (1 files):
- ijms-2062991-supplementary.pptx
